# Supplementary material for: How the Intrinsically Disordered N-Terminus of Cancer/Testis Antigen MAGEA10 Is Responsible for Its Expression, Nuclear Localisation and Aberrant Migration
Source: Biomolecules. 2023 Nov 24;13(12):1704. doi: 10.3390/biom13121704 (PMC10741916; doi:10.3390/biom13121704)
Supplement: Supplementary file 1 [file biomolecules-13-01704-s001.zip]

Archive with 3 entries (3 files):
- biomolecules-2723645-original images.pdf
- Figure S1.pdf
- Figure S2.pdf
